# Supplementary material for: Avoiding the Misuse of Pathway Analysis Tools in Environmental Metabolomics
Source: Environ Sci Technol. 2022 Sep 26;56(20):14219–22. doi: 10.1021/acs.est.2c05588 (PMC9583613; doi:10.1021/acs.est.2c05588)
Supplement: Supplementary file 1 — es2c05588_si_001.xlsx [file es2c05588_si_001.xlsx]

## Sheet: savedrecs
Authors	Author Full Names	Group Authors	Article Title	Source Title	Language	Document Type	Author Keywords	Keywords Plus	Abstract	Addresses	Reprint Addresses	Email Addresses	Researcher Ids	ORCIDs	Funding Orgs	Funding Name Preferred	Funding Text	Publisher	Publisher City	Publisher Address	ISSN	eISSN	Journal Abbreviation	Journal ISO Abbreviation	Publication Date	Publication Year	Volume	Issue	Part Number	Supplement	Special Issue	Meeting Abstract	Start Page	End Page	Article Number	DOI	DOI Link	Early Access Date	Number of Pages	WoS Categories	Web of Science Index	Research Areas	IDS Number	Pubmed Id	Date of Export	UT (Unique WOS ID)	Web of Science Record	Organism type	Species
Sun, TT; Zhang, JK; Zhang, Q; Li, XL; Li, MJ; Yang, YZ; Zhou, J; Wei, QP; Zhou, BB	Sun, Tingting; Zhang, Junke; Zhang, Qiang; Li, Xingliang; Li, Minji; Yang, Yuzhang; Zhou, Jia; Wei, Qinping; Zhou, Beibei		Integrative physiological, transcriptome, and metabolome analysis reveals the effects of nitrogen sufficiency and deficiency conditions in apple leaves and roots	ENVIRONMENTAL AND EXPERIMENTAL BOTANY	English	Article	Apple; Low nitrogen; High nitrogen; Transcriptome analysis; Metabolome analysis	GENE-EXPRESSION; USE EFFICIENCY; QUANTITATIVE PCR; ASSIMILATION; STRESS; L.; PHOTOSYNTHESIS; STARVATION; PLANTS	Nitrogen (N) is an essential element for plant growth and development. In this study, physiological, transcriptome and metabolite analyses of apple leaves and roots were compared under different N conditions. The results indicated that different N stresses influenced plant growth, the content of soil plant analytical development (SPAD) value and photosynthesis in apple seedlings. The content of h…	[Sun, Tingting; Zhang, Junke; Zhang, Qiang; Li, Xingliang; Li, Minji; Yang, Yuzhang; Zhou, Jia; Wei, Qinping; Zhou, Beibei] Beijing Acad Agr & Forestry Sci, Beijing Engn Res Ctr Deciduous Fruit Trees, Beijing Acad Forestry & Pomol Sci,Minist Agr & Ru, Inst Forestry & Pomol,Key Lab Biol & Genet Improv, Beijing 100093, Peoples R China	Wei, QP; Zhou, BB (corresponding author), Beijing Acad Agr & Forestry Sci, Beijing Engn Res Ctr Deciduous Fruit Trees, Beijing Acad Forestry & Pomol Sci,Minist Agr & Ru, Inst Forestry & Pomol,Key Lab Biol & Genet Improv, Beijing 100093, Peoples R China.	qpwei@sina.com; beibei_zhou@126.com			National Natural Science Foundation of China [31901965]; National Key Research and Development Project [2020YFD1000201]; Postdoctoral Research Foundation of Beijing Academy of Agriculture and Forestry Sciences [2020-ZZ-004]	National Natural Science Foundation of China(National Natural Science Foundation of China (NSFC)); National Key Research and Development Project; Postdoctoral Research Foundation of Beijing Academy of Agriculture and Forestry Sciences	This work was supported by the National Natural Science Foundation of China (31901965) , the National Key Research and Development Project (2020YFD1000201) , and Postdoctoral Research Foundation of Beijing Academy of Agriculture and Forestry Sciences (2020-ZZ-004) .	PERGAMON-ELSEVIER SCIENCE LTD	OXFORD	THE BOULEVARD, LANGFORD LANE, KIDLINGTON, OXFORD OX5 1GB, ENGLAND	0098-8472	1873-7307	ENVIRON EXP BOT	Environ. Exp. Bot.	DEC	2021	192								104633	10.1016/j.envexpbot.2021.104633	http://dx.doi.org/10.1016/j.envexpbot.2021.104633	SEP 2021	12	Plant Sciences; Environmental Sciences	Science Citation Index Expanded (SCI-EXPANDED)	Plant Sciences; Environmental Sciences & Ecology	UR8HA		2022-07-07	WOS:000696982100006	View Full Record in Web of Science	Plant	Apple
Zeng, T; Guo, WJ; Jiang, LL; Luo, Q; Shi, ZS; Lei, B; Zhang, JL; Cai, ZW	Zeng, Ting; Guo, Wenjing; Jiang, Lilong; Luo, Qiong; Shi, Zhangsheng; Lei, Bo; Zhang, Jialing; Cai, Zongwei		Integration of omics analysis and atmospheric pressure MALDI mass spectrometry imaging reveals the cadmium toxicity on female ICR mouse	SCIENCE OF THE TOTAL ENVIRONMENT	English	Article	Cadmium; Metabolomics; Lipidomics; AP-MALDI MSI; Female ICR mouse; Toxicity	METABOLOMICS; EXPOSURE	Acute cadmium toxicity induces multi-system organ failure. Mass spectrometry (MS)-based omics analyses and atmospheric pressure matrix-assisted laser desorption/ionization mass spectrometry imaging (AP-MALDI MSI) are powerful tools for characterizing the biomarkers. Many studies on cadmium toxicity by metabolomics have been investigated, whereas the applications of lipidomics and MSI studies are …	[Zeng, Ting; Lei, Bo] Beijing Normal Univ Hong Kong Baptist Univ United, Food Sci & Technol Program, Zhuhai 519087, Guangdong, Peoples R China; [Zeng, Ting; Jiang, Lilong; Luo, Qiong; Shi, Zhangsheng; Zhang, Jialing; Cai, Zongwei] Hong Kong Baptist Univ, Dept Chem, State Key Lab Environm & Biol Anal, Hong Kong, Peoples R China; [Guo, Wenjing] Fuzhou Univ, Coll Chem, Minist Educ, Key Lab Analyt Sc…	Cai, ZW (corresponding author), Hong Kong Baptist Univ, Dept Chem, State Key Lab Environm & Biol Anal, Hong Kong, Peoples R China.	zwcai@hkbu.edu.hk		Zhang, Jialing/0000-0001-9146-668X; LUO, QIONG/0000-0001-7648-9541	National Key Research and Development Program of China [2017YFC1600500]	National Key Research and Development Program of China	This work was supported by the National Key Research and Development Program of China (2017YFC1600500).	ELSEVIER	AMSTERDAM	RADARWEG 29, 1043 NX AMSTERDAM, NETHERLANDS	0048-9697	1879-1026	SCI TOTAL ENVIRON	Sci. Total Environ.	DEC 20	2021	801								149803	10.1016/j.scitotenv.2021.149803	http://dx.doi.org/10.1016/j.scitotenv.2021.149803	AUG 2021	9	Environmental Sciences	Science Citation Index Expanded (SCI-EXPANDED)	Environmental Sciences & Ecology	WC6VJ	34467920	2022-07-07	WOS:000704393400004	View Full Record in Web of Science	Animal	Mouse
Feng, BH; Liu, CJ; Yi, TC; Song, XM; Wang, Y; Liu, SC; Chen, J; Zhao, Q; Zhang, Y; Wang, T; Xu, HB; Rajagopalan, S; Brook, R; Li, JP; Zheng, LM; Huang, W	Feng, Baihuan; Liu, Changjie; Yi, Tieci; Song, Xiaoming; Wang, Yang; Liu, Shengcong; Chen, Jie; Zhao, Qian; Zhang, Yi; Wang, Tong; Xu, Hongbing; Rajagopalan, Sanjay; Brook, Robert; Li, Jianping; Zheng, Lemin; Huang, Wei		Perturbation of amino acid metabolism mediates air pollution associated vascular dysfunction in healthy adults	ENVIRONMENTAL RESEARCH	English	Article	Air pollution; Vascular function; Metabolomics; Amino acids; Mediation	ADHESION MOLECULE-1; TERM EXPOSURE; METABOLOMICS; INHALATION; IMPACT; INJURY; RISK	The molecular mechanisms of air pollution-associated adverse cardiovascular effects remain largely unknown. In the present study, we investigated the impacts of ambient air pollution on vascular function and the potential mediation effects of amino acids in a longitudinal follow-up of 73 healthy adults living in Beijing, China, between 2014 and 2016. We estimated associations between air pollutan…	[Feng, Baihuan; Song, Xiaoming; Chen, Jie; Zhao, Qian; Zhang, Yi; Wang, Tong; Xu, Hongbing; Huang, Wei] Peking Univ, Sch Publ Hlth, Dept Occupat & Environm Hlth, 38 Xueyuan Rd, Beijing 100191, Peoples R China; [Feng, Baihuan; Song, Xiaoming; Chen, Jie; Zhao, Qian; Zhang, Yi; Wang, Tong; Xu, Hongbing; Huang, Wei] Peking Univ Inst Environm Med, Beijing, Peoples R China; [Liu, Changjie; Zheng, Lemin…	Huang, W (corresponding author), Peking Univ, Sch Publ Hlth, Dept Occupat & Environm Hlth, 38 Xueyuan Rd, Beijing 100191, Peoples R China.;Zheng, LM (corresponding author), Peking Univ, Sch Basic Med Sci, Inst Cardiovasc Sci, 38 Xueyuan Rd, Beijing, Peoples R China.;Zheng, LM (corresponding author), Peking Univ, Sch Basic Med Sci, Inst Syst Biomed, 38 Xueyuan Rd, Beijing, Peoples R China.	zhengl@bjmu.edu.cn; whuang@bjmu.edu.cn		Chen, Jie/0000-0001-9644-8026	China National Key Research and Development Projects, China [2017YFC0211701]; National Natural Science Foundation of China [81773381, 81470025]; Michigan Medicine-PKUHSC Joint Institute for Translational and Clinical Research	China National Key Research and Development Projects, China; National Natural Science Foundation of China(National Natural Science Foundation of China (NSFC)); Michigan Medicine-PKUHSC Joint Institute for Translational and Clinical Research	We would like to thank all study participants. This work was supported by China National Key Research and Development Projects, China (2017YFC0211701), National Natural Science Foundation of China (81773381, 81470025), and Michigan Medicine-PKUHSC Joint Institute for Translational and Clinical Research.	ACADEMIC PRESS INC ELSEVIER SCIENCE	SAN DIEGO	525 B ST, STE 1900, SAN DIEGO, CA 92101-4495 USA	0013-9351	1096-0953	ENVIRON RES	Environ. Res.	OCT	2021	201								111512	10.1016/j.envres.2021.111512	http://dx.doi.org/10.1016/j.envres.2021.111512	JUN 2021	8	Environmental Sciences; Public, Environmental & Occupational Health	Science Citation Index Expanded (SCI-EXPANDED)	Environmental Sciences & Ecology; Public, Environmental & Occupational Health	WC6LK	34166659	2022-07-07	WOS:000704367500001	View Full Record in Web of Science	Animal	Human
Jiang, XQ; Shi, P; Jiang, LJ; Qiu, JF; Xu, B; Pan, Y; Zhou, Q	Jiang, Xiaoqin; Shi, Peng; Jiang, Liujing; Qiu, Jingfan; Xu, Bin; Pan, Yang; Zhou, Qing		In vivo toxicity evaluations of halophenolic disinfection byproducts in drinking water: A multi-omics analysis of toxic mechanisms	WATER RESEARCH	English	Article	Phenolic disinfection byproducts; Drinking water; In vivo toxicity; Multi-omics; Immunotoxicity	MAMMALIAN-CELL TOXICITY; HALOGENATED DBPS; SERUM-ALBUMIN; IDENTIFICATION; METABOLISM; 2,4,6-TRICHLOROPHENOL; MICROBIOME; GLUTAMINE; URINE; GENE	Halophenolic disinfection byproducts (DBPs) in drinking water have attracted considerable concerns in recent years due to their wide occurrence and high toxicity. The liver has been demonstrated as a major target organ for several halophenolic DBPs. However, little is known about the underlying mechanisms of liver damage caused by halophenolic DBPs. In this study, 2,4,6-trichlorophenol (TCP), 2,4…	[Jiang, Xiaoqin; Shi, Peng; Jiang, Liujing; Pan, Yang; Zhou, Qing] Nanjing Univ, Sch Environm, State Key Lab Pollut Control & Resource Reuse, Nanjing 210023, Jiangsu, Peoples R China; [Qiu, Jingfan] Nanjing Med Univ, Dept Pathogen Biol, Key Lab Pathogen Biol Jiangsu Prov, Nanjing 211166, Jiangsu, Peoples R China; [Xu, Bin] Tongji Univ, Coll Environm Sci & Engn, State Key Lab Pollut Control & Reso…	Pan, Y; Zhou, Q (corresponding author), Nanjing Univ, Sch Environm, 163 Xianlin Ave, Nanjing 210023, Jiangsu, Peoples R China.	panyang@nju.edu.cn; zhouqing@nju.edu.cn	Pan, Yang/C-7827-2016	Pan, Yang/0000-0002-6894-7271; Zhou, Qing/0000-0003-3957-7408	National Natural Science Foundation of China [52070093, 22176089]; Natural Science Foundation of Jiangsu Province, China [BK20211509]; State Key Laboratory of Pollution Control and Resource Reuse [PCRR-ZZ-202103]; Fundamental Research Funds for the Central Universities [021114380169, 021114380179]	National Natural Science Foundation of China(National Natural Science Foundation of China (NSFC)); Natural Science Foundation of Jiangsu Province, China(Natural Science Foundation of Jiangsu Province); State Key Laboratory of Pollution Control and Resource Reuse; Fundamental Research Funds for the Central Universities(Fundamental Research Funds for the Central Universities)	Acknowledgements This study was financially supported by National Natural Science Foundation of China (Grant No. 52070093 and 22176089) , Natural Science Foundation of Jiangsu Province, China (Grant No. BK20211509) , the fund from State Key Laboratory of Pollution Control and Resource Reuse (Grant No. PCRR-ZZ-202103) , and the Fundamental Research Funds for the Central Universities (Grant No. 021…	PERGAMON-ELSEVIER SCIENCE LTD	OXFORD	THE BOULEVARD, LANGFORD LANE, KIDLINGTON, OXFORD OX5 1GB, ENGLAND	0043-1354	1879-2448	WATER RES	Water Res.	JUN 30	2022	218								118431	10.1016/j.watres.2022.118431	http://dx.doi.org/10.1016/j.watres.2022.118431		9	Engineering, Environmental; Environmental Sciences; Water Resources	Science Citation Index Expanded (SCI-EXPANDED)	Engineering; Environmental Sciences & Ecology; Water Resources	1E1CP	35468502	2022-07-07	WOS:000794234100002	View Full Record in Web of Science	Animal	Mouse
Nassan, FL; Wang, CC; Kelly, RS; Lasky-Su, JA; Vokonas, PS; Koutrakis, P; Schwartz, JD	Nassan, Feiby L.; Wang, Cuicui; Kelly, Rachel S.; Lasky-Su, Jessica A.; Vokonas, Pantel S.; Koutrakis, Petros; Schwartz, Joel D.		Ambient PM2.5 species and ultrafine particle exposure and their differential metabolomic signatures	ENVIRONMENT INTERNATIONAL	English	Article	Metabolomics; Air pollution; Particulate matter; SPECIES, Normative Aging Study (NAS)	FINE PARTICULATE MATTER; EMERGENCY-DEPARTMENT VISITS; AIR-POLLUTION EXPOSURE; SHORT-TERM EXPOSURE; OXIDATIVE STRESS; SPHINGOLIPID METABOLISM; MEASUREMENT ERROR; LIPID-METABOLISM; LUNG-FUNCTION; INFLAMMATION	Background: The metabolomic signatures of short- and long-term exposure to PM2.5 have been reported and linked to inflammation and oxidative stress. However, little is known about the relative contribution of the specific PM2.5 species (hence sources) that drive these metabolomic signatures. Objectives: We aimed to determine the relative contribution of the different species of PM2.5 exposure to …	[Nassan, Feiby L.; Wang, Cuicui; Koutrakis, Petros; Schwartz, Joel D.] Harvard TH Chan Sch Publ Hlth, Dept Environm Hlth, Boston, MA 02115 USA; [Kelly, Rachel S.; Lasky-Su, Jessica A.; Schwartz, Joel D.] Harvard Med Sch, Brigham & Womens Hosp, Channing Div Network Med, Boston, MA 02129 USA; [Vokonas, Pantel S.] Boston Univ, Sch Med, VA Normat Aging Study, VA Boston Healthcare Syst, Boston, MA 022…	Nassan, FL (corresponding author), Harvard TH Chan Sch Publ Hlth, Landmark Ctr, Dept Environm Hlth, Room 414C,401 Pk Dr, Boston, MA 02215 USA.	fen769@mail.harvard.edu			U.S. EPA [RD-835872]; Congressionally Directed Medical Research Programs (CDMRP), USAMRDC [PR161204 W81XWH-17-10533]; Cooperative Studies Program/Epidemiology Research and Information Centers, Office of Research and Development, US Department of Veterans Affairs; NHLBI [K01HL146980, R01HL123915, R01HL141826]	U.S. EPA(United States Environmental Protection Agency); Congressionally Directed Medical Research Programs (CDMRP), USAMRDC; Cooperative Studies Program/Epidemiology Research and Information Centers, Office of Research and Development, US Department of Veterans Affairs; NHLBI(United States Department of Health & Human ServicesNational Institutes of Health (NIH) - USANIH National Heart Lung & Blo…	This work was supported by U.S. EPA grant RD-835872. This metabolomics profiling was supported by PR161204 W81XWH-17-10533 from the Congressionally Directed Medical Research Programs (CDMRP), USAMRDC. The VA Normative Aging Study is a research component of the Massachusetts Veterans Epidemiology Research and Information Center (MAVERIC) at VA Boston Healthcare System and is supported by the Coope…	PERGAMON-ELSEVIER SCIENCE LTD	OXFORD	THE BOULEVARD, LANGFORD LANE, KIDLINGTON, OXFORD OX5 1GB, ENGLAND	0160-4120	1873-6750	ENVIRON INT	Environ. Int.	JUN	2021	151								106447	10.1016/j.envint.2021.106447	http://dx.doi.org/10.1016/j.envint.2021.106447	FEB 2021	13	Environmental Sciences	Science Citation Index Expanded (SCI-EXPANDED)	Environmental Sciences & Ecology	RB7UO	33639346	2022-07-07	WOS:000632313500003	View Full Record in Web of Science	Animal	Human
Fu, J; Tan, YXR; Gong, ZY; Bae, S	Fu, Jing; Tan, Yue Xuan Rochelle; Gong, Zhiyuan; Bae, Sungwoo		The toxic effect of triclosan and methyl-triclosan on biological pathways revealed by metabolomics and gene expression in zebrafish embryos	ECOTOXICOLOGY AND ENVIRONMENTAL SAFETY	English	Article	Triclosan; Methyl triclosan; Zebrafish; Gene expression; Toxicity; Biological pathway change	PENTOSE-PHOSPHATE PATHWAY; DANIO-RERIO; FISH; WATER; HEPATOTOXICITY; PHENYLALANINE; TRICLOCARBAN; METABOLISM; MECHANISMS; LIVER	The omnipresence of antimicrobial triclosan (TCS) and by-products in aquatic environments is a threat to aquatic organisms. Traditionally, the adverse effects of TCS and its by-products have been evaluated by examining the phenotypic output relevant to predicting acute toxicity rather than studying the perturbation of biological pathways. Identifying alterations in the key pathways and molecular …	[Fu, Jing; Tan, Yue Xuan Rochelle; Bae, Sungwoo] Natl Univ Singapore, Dept Civil & Environm Engn, Block E2-04-07,1 Engn Dr 2, Singapore 117576, Singapore; [Gong, Zhiyuan] Natl Univ Singapore, Dept Biol Sci, Singapore, Singapore	Bae, S (corresponding author), Natl Univ Singapore, Dept Civil & Environm Engn, Block E2-04-07,1 Engn Dr 2, Singapore 117576, Singapore.	ceebsw@nus.edu.sg	Bae, Sung Woo/C-8632-2016	Bae, Sung Woo/0000-0001-8158-2046	Campus for Research Excellence and Technological Enterprise (CREATE) program; NUS Environmental Research Institute (NERI); Ministry of Education, Singapore [R-302-000-144-112]	Campus for Research Excellence and Technological Enterprise (CREATE) program; NUS Environmental Research Institute (NERI); Ministry of Education, Singapore(Ministry of Education, Singapore)	This research is supported by the Campus for Research Excellence and Technological Enterprise (CREATE) program, the NUS Environmental Research Institute (NERI) and the Ministry of Education (R-302-000-144-112), Singapore.	ACADEMIC PRESS INC ELSEVIER SCIENCE	SAN DIEGO	525 B ST, STE 1900, SAN DIEGO, CA 92101-4495 USA	0147-6513	1090-2414	ECOTOX ENVIRON SAFE	Ecotox. Environ. Safe.	FEB	2020	189								110039	10.1016/j.ecoenv.2019.110039	http://dx.doi.org/10.1016/j.ecoenv.2019.110039		9	Environmental Sciences; Toxicology	Science Citation Index Expanded (SCI-EXPANDED)	Environmental Sciences & Ecology; Toxicology	KD2OV	31830605	2022-07-07	WOS:000507711500012	View Full Record in Web of Science	Animal	Zebrafish
Gaskins, AJ; Tang, ZY; Hood, RB; Ford, J; Schwartz, JD; Jones, DP; Laden, F; Liang, DH	Gaskins, Audrey J.; Tang, Ziyin; Hood, Robert B.; Ford, Jennifer; Schwartz, Joel D.; Jones, Dean P.; Laden, Francine; Liang, Donghai	EARTH Study Team	Periconception air pollution, metabolomic biomarkers, and fertility among women undergoing assisted reproduction	ENVIRONMENT INTERNATIONAL	English	Article	Air pollution; Assisted reproduction; Fertility; Metabolomics; Live birth; In vitro fertilization	HIGH-RESOLUTION METABOLOMICS; FINE PARTICULATE MATTER; IN-VITRO FERTILIZATION; MASS-SPECTROMETRY; EXPOSURE; QUALITY; PM2.5; MODEL; NICOTINAMIDE; ASSOCIATION	Background: Air pollution exposure has been linked with diminished fertility. Identifying the metabolic changes induced by periconception air pollution exposure among women could enhance our understanding of the potential biological pathways underlying air pollution's reproductive toxicity. Objective: To identify serum metabolites associated with periconception air pollution exposure and evaluate…	[Gaskins, Audrey J.; Hood, Robert B.] Emory Univ, Rollins Sch Publ Hlth, Dept Epidemiol, Atlanta, GA 30322 USA; [Tang, Ziyin; Liang, Donghai] Emory Univ, Rollins Sch Publ Hlth, Dept Environm Hlth, Atlanta, GA 30322 USA; [Ford, Jennifer; Schwartz, Joel D.; Laden, Francine] Harvard TH Chan Sch Publ Hlth, Dept Environm Hlth, Boston, MA USA; [Schwartz, Joel D.; Laden, Francine] Harvard TH Chan Sch Pu…	Gaskins, AJ (corresponding author), 1518 Clifton Rd,CNR 3017, Atlanta, GA 30322 USA.	audrey.jane.gaskins@emory.edu	Liang, Donghai/U-6657-2019	Liang, Donghai/0000-0001-7311-2298; Hood, Robert/0000-0003-0078-301X	National Institute of Environmental Health Sciences (NIEHS) [ES009718, ES022955, ES000002, ES026648]; HERCULES through the NIEHS [P30 ES019776]; U.S. Environmental Protection Agency (U.S. EPA) [RD-834798, RD-83587201]	National Institute of Environmental Health Sciences (NIEHS)(United States Department of Health & Human ServicesNational Institutes of Health (NIH) - USANIH National Institute of Environmental Health Sciences (NIEHS)); HERCULES through the NIEHS; U.S. Environmental Protection Agency (U.S. EPA)(United States Environmental Protection Agency)	Supported by grants ES009718, ES022955, ES000002, and ES026648 from the National Institute of Environmental Health Sciences (NIEHS). The study was also supported by HERCULES through the NIEHS (P30 ES019776). This publication was also made possible by U.S. Environmental Protection Agency (U.S. EPA): RD-834798 and RD-83587201. Its contents are solely the responsibility of the grantee and do not nec…	PERGAMON-ELSEVIER SCIENCE LTD	OXFORD	THE BOULEVARD, LANGFORD LANE, KIDLINGTON, OXFORD OX5 1GB, ENGLAND	0160-4120	1873-6750	ENVIRON INT	Environ. Int.	OCT	2021	155								106666	10.1016/j.envint.2021.106666	http://dx.doi.org/10.1016/j.envint.2021.106666	JUN 2021	10	Environmental Sciences	Science Citation Index Expanded (SCI-EXPANDED)	Environmental Sciences & Ecology	TR9BI	34116378	2022-07-07	WOS:000679253400013	View Full Record in Web of Science	Animal	Human
Khoo, SC; Ma, NL; Peng, WX; Ng, KK; Goh, MS; Chen, HL; Tan, SH; Lee, CH; Luang-In, V; Sonne, C	Khoo, Shing Ching; Ma, Nyuk Ling; Peng, Wan Xi; Ng, Kah Kei; Goh, Meng Shien; Chen, Hui Ling; Tan, Suat Hian; Lee, Chia Hau; Luang-In, Vijitra; Sonne, Christian		Valorisation of biomass and diaper waste into a sustainable production of the medical mushroom Lingzhi Ganoderma lucidum	CHEMOSPHERE	English	Article	Waste management; Ganoderma lucidum; Metabolomics; Circular economic; Diaper; Food waste	REISHI MEDICINAL MUSHROOM; SANITARY-LANDFILL LEACHATE; LANOSTANOID TRITERPENE; MYCELIAL GROWTH; SOLID-WASTE; ACID; CULTIVATION; YIELD; TECHNOLOGIES; PERFORMANCE	Global solid waste is expected to increase by at least 70% annually until year 2050. The mixture of solid waste including food waste from food industry and domestic diaper waste in landfills is causing environmental and human health issues. Nevertheless, food and diaper waste containing high lignocellulose can easily degrade using lignocellulolytic enzymes thereby converted into energy for the de…	[Khoo, Shing Ching; Ma, Nyuk Ling; Peng, Wan Xi; Chen, Hui Ling; Sonne, Christian] Henan Agr Univ, Sch Forestry, Henan Prov Int Collaborat Lab Forest Resources Ut, Zhengzhou 450002, Peoples R China; [Khoo, Shing Ching; Ng, Kah Kei; Goh, Meng Shien] Univ Malaysia Terengganu, Fac Sci & Marine Environm, Terengganu 21030, Malaysia; [Ma, Nyuk Ling] Univ Malaysia Terengganu, Fac Sci & Marine Environm, …	Sonne, C (corresponding author), Henan Agr Univ, Sch Forestry, Henan Prov Int Collaborat Lab Forest Resources Ut, Zhengzhou 450002, Peoples R China.	cs@bios.au.dk	Lee, Chia Hau/AAK-5927-2020; Ling, Nyuk/Q-1474-2018; Khoo, Shing Ching/W-8144-2019; Sonne, Christian/I-7532-2013	Lee, Chia Hau/0000-0002-5987-2263; Ling, Nyuk/0000-0002-1301-4730; Khoo, Shing Ching/0000-0003-1615-2722; Sonne, Christian/0000-0001-5723-5263; Goh, Meng Shien/0000-0003-1593-5135	Ministry of Higher Education Malaysia [FRGS/1/2018/TK10/UMT/02/2, 59512]	Ministry of Higher Education Malaysia(Ministry of Education, Malaysia)	D The authors would also like to thank Ministry of Higher Education Malaysia for the financial support under Fundamental Research Grant Scheme (FRGS) (FRGS/1/2018/TK10/UMT/02/2, Vot 59512).	PERGAMON-ELSEVIER SCIENCE LTD	OXFORD	THE BOULEVARD, LANGFORD LANE, KIDLINGTON, OXFORD OX5 1GB, ENGLAND	0045-6535	1879-1298	CHEMOSPHERE	Chemosphere	JAN	2022	286		1						131477	10.1016/j.chemosphere.2021.131477	http://dx.doi.org/10.1016/j.chemosphere.2021.131477	JUL 2021	11	Environmental Sciences	Science Citation Index Expanded (SCI-EXPANDED)	Environmental Sciences & Ecology	WD5OC	34303046	2022-07-07	WOS:000704988700006	View Full Record in Web of Science	Fungi	Ganoderma lucidum
Lu, YS; Yao, GX; Wang, XL; Liu, JX; Yu, J; Qiu, J; Li, Y; Qian, YZ; Xu, YY	Lu, Yu-Shun; Yao, Gui-Xiao; Wang, Xin-Lu; Liu, Jia-Xi; Yu, Jiang; Qiu, Jing; Li, Yun; Qian, Yong-Zhong; Xu, Yan-Yang		A comprehensive analysis of metabolomics and transcriptomics reveals new biomarkers and mechanistic insights on DEHP exposures in MCF-7 cells	CHEMOSPHERE	English	Article	Metabolomics; Transcriptomics; MCF-7; Proliferation effect; DEHP	POLYCYCLIC AROMATIC-HYDROCARBONS; PHTHALIC-ACID ESTERS; HEPG2 CELLS; CANCER; PROLIFERATION; ACTIVATION; GROWTH; GENES	Di-(2-ethylhexyl) phthalate (DEHP) is one of the most important environmental pollutants and affects multiple pathways upon human exposure. DEHP could induce MCF-7 cell proliferation at a very low dose; however, the possible linkage between DEHP and the cell proliferation effect is still unclear. Here, we carried out a comprehensive metabolome and transcriptome analysis to depict the possible mol…	[Lu, Yu-Shun; Yao, Gui-Xiao; Wang, Xin-Lu; Liu, Jia-Xi; Qiu, Jing; Li, Yun; Qian, Yong-Zhong; Xu, Yan-Yang] Chinese Acad Agr Sci, Inst Qual Stand & Testing Technol Agroprod, Key Lab Agroprod Qual & Safety, Beijing 100081, Peoples R China; [Lu, Yu-Shun; Yao, Gui-Xiao; Liu, Jia-Xi; Yu, Jiang] Xian Univ Technol, Fac Printing & Packaging & Digital Media, Xian 710048, Peoples R China; [Qiu, Jing; Li, …	Qian, YZ; Xu, YY (corresponding author), Chinese Acad Agr Sci, Inst Qual Stand & Testing Technol Agroprod, Key Lab Agroprod Qual & Safety, Beijing 100081, Peoples R China.	qianyongzhong@caas.cn; xuyanyang@caas.cn		xu, yanyang/0000-0001-5193-9286	National Key Research and Development Program of China [2017YFC1600705]; National Natural Science Foundation of China [31701519]	National Key Research and Development Program of China; National Natural Science Foundation of China(National Natural Science Foundation of China (NSFC))	This work was supported by National Key Research and Development Program of China (2017YFC1600705), National Natural Science Foundation of China (31701519). We are grateful to the members of the Biotree Biotech Co., Ltd. (Shanghai, China) for untargeted metabolomics analysis and data interpretation.	PERGAMON-ELSEVIER SCIENCE LTD	OXFORD	THE BOULEVARD, LANGFORD LANE, KIDLINGTON, OXFORD OX5 1GB, ENGLAND	0045-6535	1879-1298	CHEMOSPHERE	Chemosphere	SEP	2020	255								126865	10.1016/j.chemosphere.2020.126865	http://dx.doi.org/10.1016/j.chemosphere.2020.126865		9	Environmental Sciences	Science Citation Index Expanded (SCI-EXPANDED)	Environmental Sciences & Ecology	LV0IK	32402870	2022-07-07	WOS:000538127800013	View Full Record in Web of Science	Animal	Human
Zhang, Z; Liang, ZC; Liang, XY; Zhang, QH; Wang, YJ; Zhang, JH; Liu, SD	Zhang, Zhi; Liang, Zhi Cheng; Liang, Xiu Yi; Zhang, Qing Hai; Wang, Ya Jie; Zhang, Jian Hua; Liu, Shi De		Physarum polycephalum macroplasmodium exhibits countermeasures against TiO2 nanoparticle toxicity: A physiological, biochemical, transcriptional, and metabolic perspective	ENVIRONMENTAL POLLUTION	English	Article	Physarum polycephalum; TiO2 nanoparticles; Metabolic intervention; Transcriptomics; Metabolomics	DNA-DAMAGE; OXIDATIVE STRESS; PERTURBATIONS; ADAPTATION; RESPONSES; SURVIVAL; ACID; OVEREXPRESSION; NANOMATERIALS; PROLIFERATION	Concerns about the environmental and human health implications of TiO2 nanoparticles (nTiO(2)) are growing with their increased use in consumer and industrial products. Investigations of the underlying molecular mechanisms of nTiO(2) tolerance in organisms will assist in countering nTiO(2) toxicity. In this study, the countermeasures exhibited by the slime mold Physarum polycephalum macroplasmodi…	[Zhang, Zhi; Zhang, Qing Hai; Wang, Ya Jie] Guizhou Med Univ, Sch Food Sci, Minist Educ, Sch Publ Hlth,Key Lab Environm Pollut Monitoring, Guiyang 550025, Peoples R China; [Zhang, Zhi; Liang, Zhi Cheng; Liang, Xiu Yi; Zhang, Jian Hua; Liu, Shi De] Shenzhen Univ, Coll Life Sci & Oceanog, Shenzhen Key Lab Microbial Genet Engn, Shenzhen Key Lab Marine Bioresource & Ecoenvironm, Shenzhen 518060, Peop…	Liu, SD (corresponding author), Shenzhen Univ, Coll Life Sci & Oceanog, Shenzhen Key Lab Microbial Genet Engn, Shenzhen Key Lab Marine Bioresource & Ecoenvironm, Shenzhen 518060, Peoples R China.	373375458@qq.com			Doctoral Scientific Research Foundation of Guizhou Medical University [J[2020]021]; Shenzhen Scientific Technology Basic Research Projects [JCYJ20170302144210545]; China Postdoctoral Science Foundation [2017M622755]; First-class Discipline Construction Project in Guizhou Province [2017[85]]; Science and Technology Support Program of Guizhou Province [[2018] 2349]; High-tech Industrialization Demo…	Doctoral Scientific Research Foundation of Guizhou Medical University; Shenzhen Scientific Technology Basic Research Projects; China Postdoctoral Science Foundation(China Postdoctoral Science Foundation); First-class Discipline Construction Project in Guizhou Province; Science and Technology Support Program of Guizhou Province; High-tech Industrialization Demonstration Project of Guizhou Province…	This study was supported by Doctoral Scientific Research Foundation of Guizhou Medical University (NO.J[2020]021), Shenzhen Scientific Technology Basic Research Projects (JCYJ20170302144210545), Project funded by China Postdoctoral Science Foundation (2017M622755), First-class Discipline Construction Project in Guizhou Province (NO.2017[85]), Science and Technology Support Program of Guizhou Prov…	ELSEVIER SCI LTD	OXFORD	THE BOULEVARD, LANGFORD LANE, KIDLINGTON, OXFORD OX5 1GB, OXON, ENGLAND	0269-7491	1873-6424	ENVIRON POLLUT	Environ. Pollut.	JUN 15	2021	279								116936	10.1016/j.envpol.2021.116936	http://dx.doi.org/10.1016/j.envpol.2021.116936	MAR 2021	10	Environmental Sciences	Science Citation Index Expanded (SCI-EXPANDED)	Environmental Sciences & Ecology	RY3BK	33773179	2022-07-07	WOS:000647790400008	View Full Record in Web of Science	Slime mould	Physarum polycephalum
Jiang, XF; Yang, Y; Liu, P; Li, M	Jiang, Xiaofeng; Yang, Yang; Liu, Peng; Li, Mei		Transcriptomics and metabolomics reveal Ca2+ overload and osmotic imbalance-induced neurotoxicity in earthworms (Eisenia fetida) under tri-n-butyl phosphate exposure	SCIENCE OF THE TOTAL ENVIRONMENT	English	Article	TNBP; Eisenia fetida; Cerebral ganglions; Neurotoxicity; Ca2+ overload; Osmotic imbalance	ORGANOPHOSPHATE FLAME RETARDANTS; DEVELOPMENTAL EXPOSURE; PERIONYX-EXCAVATUS; NEPAL IMPLICATION; INDOOR DUST; TOXICITY; METABOLISM; GLUTAMATE; WATER; ACCUMULATION	Tri-n-butyl phosphate (TNBP) is mass-produced and widely utilized in many products, which has increasingly drawn concern about its potential environmental risks. However, little is known about the toxic mechanism on soil-dwelling organisms caused by TNBP. In this study, earthworms (Eisenia fetida) were exposed to environmentally relevant or higher concentrations of TNBP (0, 0.1, 1, and 10 mg/kg) …	[Jiang, Xiaofeng; Yang, Yang; Liu, Peng; Li, Mei] Nanjing Univ, State Key Lab Pollut Control & Resource Reuse, Sch Environm, Nanjing 210023, Peoples R China; [Yang, Yang] Nanjing Agr Univ, Coll Resources & Environm Sci, Soil Ecol Lab, Nanjing 210095, Peoples R China	Li, M (corresponding author), Nanjing Univ, 163 Xianlin Ave, Nanjing 210023, Peoples R China.	meili@nju.edu.cn			National Natural Science Foundation of China [41773115, 41571468]; Science and Technology Support Program of Jiangsu Province [BE2016736]; Nanjing University Innovation Programfor PhDcandidate [CXCY19-61]	National Natural Science Foundation of China(National Natural Science Foundation of China (NSFC)); Science and Technology Support Program of Jiangsu Province; Nanjing University Innovation Programfor PhDcandidate	This research was supported by National Natural Science Foundation of China (No. 41773115, 41571468), Science and Technology Support Program of Jiangsu Province (No. BE2016736) and supported by Nanjing University Innovation Programfor PhDcandidate (No. CXCY19-61).	ELSEVIER	AMSTERDAM	RADARWEG 29, 1043 NX AMSTERDAM, NETHERLANDS	0048-9697	1879-1026	SCI TOTAL ENVIRON	Sci. Total Environ.	DEC 15	2020	748								142169	10.1016/j.scitotenv.2020.142169	http://dx.doi.org/10.1016/j.scitotenv.2020.142169		10	Environmental Sciences	Science Citation Index Expanded (SCI-EXPANDED)	Environmental Sciences & Ecology	OF2MX	33113685	2022-07-07	WOS:000581049800114	View Full Record in Web of Science	Animal	Eisenia fetida
Cheng, ZY; Shi, CJ; Gao, XJ; Wang, XF; Kan, GF	Cheng, Ziyi; Shi, Cuijuan; Gao, Xiujun; Wang, Xiaofei; Kan, Guangfeng		Biochemical and Metabolomic Responses of Antarctic Bacterium Planococcus sp. O5 Induced by Copper Ion	TOXICS	English	Article	Antarctic strain; copper stress; adaption responses; metabolomics	PSEUDOMONAS-FLUORESCENS; GLUTATHIONE-REDUCTASE; OXIDATIVE STRESS; METALS; BIOREMEDIATION; TOLERANCE; CADMIUM; MECHANISMS; RESISTANCE; PROTECTS	Heavy metal pollution in the Antarctic has gone beyond our imagination. Copper toxicity is a selective pressure on Planococcus sp. O5. We observed relatively broad tolerance in the polar bacterium. The heavy metal resistance pattern is Pb2+ > Cu2+ > Cd2+ > Hg2+ > Zn2+. In the study, we combined biochemical and metabolomics approaches to investigate the Cu2+ adaptation mechanisms of the Antarctic …	[Cheng, Ziyi; Shi, Cuijuan; Gao, Xiujun; Wang, Xiaofei; Kan, Guangfeng] Harbin Inst Technol, Sch Marine Sci & Technol, Weihai 264209, Peoples R China	Kan, GF (corresponding author), Harbin Inst Technol, Sch Marine Sci & Technol, Weihai 264209, Peoples R China.	cheng1909901937@outlook.com; cjshi@hitedu.cn; sxlinlu@163.com; wangxiaofei_hit@163.com; gfkan@hitedu.cn			Shandong Provincial Natural Science Foundation, China [ZR2021MC180]; Natural Scientific Research Innovation Foundation in Harbin Institute of Technology [2019KYCXJJYB17]	Shandong Provincial Natural Science Foundation, China(Natural Science Foundation of Shandong Province); Natural Scientific Research Innovation Foundation in Harbin Institute of Technology(Harbin Institute of Technology)	This work was supported by Shandong Provincial Natural Science Foundation, China [ZR2021MC180], and Natural Scientific Research Innovation Foundation in Harbin Institute of Technology [2019KYCXJJYB17].	MDPI	BASEL	ST ALBAN-ANLAGE 66, CH-4052 BASEL, SWITZERLAND		2305-6304	TOXICS	Toxics	JUN	2022	10	6							302	10.3390/toxics10060302	http://dx.doi.org/10.3390/toxics10060302		13	Environmental Sciences; Toxicology	Science Citation Index Expanded (SCI-EXPANDED)	Environmental Sciences & Ecology; Toxicology	2K5VS	35736910	2022-07-07	WOS:000816403800001	View Full Record in Web of Science	Prokarya	Planococcus sp.
Perez-Fernandez, C; Morales-Navas, M; Aguilera-Saez, LM; Abreu, AC; Guardia-Escote, L; Fernandez, I; Garrido-Cardenas, JA; Colomina, MT; Gimenez, E; Sanchez-Santed, F	Perez-Fernandez, Cristian; Morales-Navas, Miguel; Manuel Aguilera-Saez, Luis; Cristina Abreu, Ana; Guardia-Escote, Laia; Fernandez, Ignacio; Antonio Garrido-Cardenas, Jose; Teresa Colomina, Maria; Gimenez, Estela; Sanchez-Santed, Fernando		Medium and long-term effects of low doses of Chlorpyrifos during the postnatal, preweaning developmental stage on sociability, dominance, gut microbiota and plasma metabolites	ENVIRONMENTAL RESEARCH	English	Article	Chlorpyrifos; Development; ASD; Sociability; Dominance; Gut microbiota; Metabolomics; Evidence of approval (animals)	ORGANOPHOSPHATE INSECTICIDE CHLORPYRIFOS; AUTISM SPECTRUM DISORDERS; SUBCHRONIC EXPOSURE; NEONATAL EXPOSURE; FEMALE MICE; RATS; SERUM; METABOLOMICS; HYPERLIPIDEMIA; NEUROTOXICITY	Autism spectrum disorder (ASD) is a complex neurodevelopmental pathology characterized by altered verbalizations, reduced social interaction behavior, and stereotypies. Environmental factors have been associated with its development. Some researchers have focused on pesticide exposure. Chlorpyrifos (CPF) is the most used Organophosphate. Previous developmental studies with CPF showed decreased, e…	[Perez-Fernandez, Cristian; Morales-Navas, Miguel; Sanchez-Santed, Fernando] Univ Almeria, Dept Psychol, Ctra Sacramento S-N, Almeria 04120, Spain; [Perez-Fernandez, Cristian; Morales-Navas, Miguel; Sanchez-Santed, Fernando] Univ Almeria, Hlth Res Ctr, Ctra Sacramento S-N, Almeria 04120, Spain; [Manuel Aguilera-Saez, Luis; Cristina Abreu, Ana; Fernandez, Ignacio] Univ Almeria, Res Ctr CIAIMBITAL,…	Sanchez-Santed, F (corresponding author), Univ Almeria, Dept Psychol, Ctra Sacramento S-N, Almeria 04120, Spain.;Sanchez-Santed, F (corresponding author), Univ Almeria, Hlth Res Ctr, Ctra Sacramento S-N, Almeria 04120, Spain.	cpf603@ual.es; miguelmoralesnavas@gmail.com; luisma8883@hotmail.com; acabreu@ual.es; laia.guardia@urv.cat; ifernan@ual.es; jcardena@ual.es; mariateresa.colomina@urv.cat; estela@ual.es; fsanchez@ual.es	Caminero, Estela Gimenez/H-9198-2015; Sanchez-Santed, Fernando/A-3855-2008; Morales Navas, Miguel/GGN-4317-2022; de las Nieves, Ignacio Fernández/B-3833-2013; Escoté, Laia Guardia/K-8960-2017; Colomina, M.Teresa/A-5919-2011; Pérez-Fernández, Cristian Antonio/ABG-6514-2021	Caminero, Estela Gimenez/0000-0002-7403-5279; Sanchez-Santed, Fernando/0000-0003-2190-2006; de las Nieves, Ignacio Fernández/0000-0001-8355-580X; Escoté, Laia Guardia/0000-0003-2952-1769; Colomina, M.Teresa/0000-0002-5619-4874; Pérez-Fernández, Cristian Antonio/0000-0001-6675-2086	Ministerio de Economia y Competitividad, Spanish Government; Fondo Europeo de Desarrollo Regional (MINECO-FEDER) [PSI201786847-C2-1-R, PSI2017-86847-C2-2-R]	Ministerio de Economia y Competitividad, Spanish Government; Fondo Europeo de Desarrollo Regional (MINECO-FEDER)	The authors would like to thank Dra. Pia Basaure, Dra. Maria Cabre, Dr. Jordi Blanco, Mr. Jose Mata and Mr. Pablo Perez their initial help in both biochemical and behavioral protocols' understanding. This study was supported by two grants from the Ministerio de Economia y Competitividad, Spanish Government and the Fondo Europeo de Desarrollo Regional (MINECO-FEDER). Grant numbers: PSI201786847-C2…	ACADEMIC PRESS INC ELSEVIER SCIENCE	SAN DIEGO	525 B ST, STE 1900, SAN DIEGO, CA 92101-4495 USA	0013-9351	1096-0953	ENVIRON RES	Environ. Res.	MAY	2020	184								109341	10.1016/j.envres.2020.109341	http://dx.doi.org/10.1016/j.envres.2020.109341		13	Environmental Sciences; Public, Environmental & Occupational Health	Science Citation Index Expanded (SCI-EXPANDED)	Environmental Sciences & Ecology; Public, Environmental & Occupational Health	LD6YV	32179266	2022-07-07	WOS:000526178000069	View Full Record in Web of Science	Animal	Rat
Meng, ZY; Liu, L; Xi, YX; Jia, M; Yan, S; Tian, SN; Sun, W; Zhu, WT; Li, XF; Zhou, ZQ	Meng, Zhiyuan; Liu, Li; Xi, Yexun; Jia, Ming; Yan, Sen; Tian, Sinuo; Sun, Wei; Zhu, Wentao; Li, Xuefeng; Zhou, Zhiqiang		Different effects of exposure to penconazole and its enantiomers on hepatic glycolipid metabolism of male mice	ENVIRONMENTAL POLLUTION	English	Article	Penconazole; Enantiomers; Metabolomics; Glycolipid metabolism	GUT MICROBIOTA DYSBIOSIS; FUNGICIDE PENCONAZOLE; LIQUID-CHROMATOGRAPHY; LIPID-METABOLISM; LIVER-DAMAGE; INFLAMMATION; DISORDER; HEXACONAZOLE; DISSIPATION; VEGETABLES	(+/-) - PEN is a chiral fungicide widely used to control powdery mildew in agriculture. Currently, only a few studies have investigated the toxic effects of (+/-) penconazole ((+/-) PEN) on non-target organisms, and whether (+/-) - PEN from the enantiomeric level have toxic effects remains unclear. In this study, we systematically evaluated the effects of exposure to (+/-) PEN, (+) PEN and (+/-) …	[Meng, Zhiyuan; Xi, Yexun; Jia, Ming; Yan, Sen; Tian, Sinuo; Sun, Wei; Zhu, Wentao; Li, Xuefeng; Zhou, Zhiqiang] China Agr Univ, Dept Appl Chem, Beijing Adv Innovat Ctr Food Nutr & Human Hlth, Beijing 100193, Peoples R China; [Liu, Li] Yangzhou Univ, Sch Food Sci & Engn, Yangzhou 225127, Jiangsu, Peoples R China	Zhou, ZQ (corresponding author), China Agr Univ, Dept Appl Chem, Beijing Adv Innovat Ctr Food Nutr & Human Hlth, Beijing 100193, Peoples R China.	zqzhou@cau.edu.cn	Meng, Zhiyuan/AFU-9894-2022; Zhu, Wentao/O-8964-2019	Zhu, Wentao/0000-0001-6371-7998	National Key Research and Development Program of China [2016YFD0200202]; National Natural Science Foundation of China [21577171]	National Key Research and Development Program of China; National Natural Science Foundation of China(National Natural Science Foundation of China (NSFC))	We gratefully acknowledge the financial support from National Key Research and Development Program of China (2016YFD0200202), and the National Natural Science Foundation of China (21577171).	ELSEVIER SCI LTD	OXFORD	THE BOULEVARD, LANGFORD LANE, KIDLINGTON, OXFORD OX5 1GB, OXON, ENGLAND	0269-7491	1873-6424	ENVIRON POLLUT	Environ. Pollut.	FEB	2020	257								113555	10.1016/j.envpol.2019.113555	http://dx.doi.org/10.1016/j.envpol.2019.113555		9	Environmental Sciences	Science Citation Index Expanded (SCI-EXPANDED)	Environmental Sciences & Ecology	KN3NG	31733957	2022-07-07	WOS:000514746800063	View Full Record in Web of Science	Animal	Mouse
Zhang, F; He, MY; Zhang, CL; Lin, DH; Zhang, JY	Zhang, Fan; He, Mengyang; Zhang, Chunlong; Lin, Daohui; Zhang, Jianying		Combined toxic effects of dioxin-like PCB77 with Fe-based nanoparticles in earthworm Eisenia fetida	SCIENCE OF THE TOTAL ENVIRONMENT	English	Article	PCBs; nZVI; Synergistic effect; Physiological and morphological change; Vermiremecliation	NANOSCALE ZEROVALENT IRON; POLYCHLORINATED-BIPHENYLS; OXIDATIVE STRESS; SUBLETHAL CONCENTRATIONS; METABOLIC-RESPONSES; METAPHIRE-GUILLELMI; CONTAMINATED SOIL; EXPOSURE; BIOACCUMULATION; GROWTH	Iron-based nanomaterials hold promise for in situ remediation of persistent halogenated contaminants such as dioxin-like polychlorinated biphenyls, however, their complex interactions and joint toxicity toward beneficial soil biological functions remain unknown. This study examined the effects of nano-zero valent iron (nZVI) on the physiological and morphological changes, on the bioaccumulation o…	[Zhang, Fan; He, Mengyang; Lin, Daohui; Zhang, Jianying] Zhejiang Univ, Coll Environm & Resource Sci, 866 Yuhangtang Rd, Hangzhou 310058, Peoples R China; [Zhang, Chunlong] Univ Houston Clear Lake, Dept Environm Sci, Houston, TX 77058 USA; [Zhang, Fan; He, Mengyang; Zhang, Jianying] Zhejiang Univ, Inst Environm Hlth, 866 Yuhangtang Rd, Hangzhou 310058, Peoples R China; [Lin, Daohui; Zhang, Jianyi…	Zhang, JY (corresponding author), Zhejiang Univ, Coll Environm & Resource Sci, 866 Yuhangtang Rd, Hangzhou 310058, Peoples R China.	zjy@zju.edu.cn	Zhang, Chunlong/N-2564-2014	Zhang, Chunlong/0000-0003-4782-5424	National Natural Science Foundation of China [21777139]; National Key Research and Development Program of China [2017YFA0207003]	National Natural Science Foundation of China(National Natural Science Foundation of China (NSFC)); National Key Research and Development Program of China	This work was supported by the National Natural Science Foundation of China (21777139) and the National Key Research and Development Program of China (2017YFA0207003).	ELSEVIER	AMSTERDAM	RADARWEG 29, 1043 NX AMSTERDAM, NETHERLANDS	0048-9697	1879-1026	SCI TOTAL ENVIRON	Sci. Total Environ.	APR 20	2021	766								144347	10.1016/j.scitotenv.2020.144347	http://dx.doi.org/10.1016/j.scitotenv.2020.144347	JAN 2021	11	Environmental Sciences	Science Citation Index Expanded (SCI-EXPANDED)	Environmental Sciences & Ecology	QG6EO	33418254	2022-07-07	WOS:000617676800085	View Full Record in Web of Science	Animal	Eisenia fetida
Liu, H; Yin, H; Zhu, MH; Dang, Z	Liu, Hang; Yin, Hua; Zhu, Minghan; Dang, Zhi		Degradation of organophosphorus flame retardants in heterogeneous photo-Fenton system driven by Fe(III)-based metal organic framework: Intermediates and their potential interference on bacterial metabolism	CHEMOSPHERE	English	Article	MIL-88A; Photo-Fenton; Tris-(2-chloroisopropyl) phosphate; Metabolomics; Detoxification	P-AMINOBENZOIC ACID; TRIS-(2-CHLOROISOPROPYL) PHOSPHATE; ENHANCED DEGRADATION; ELECTRO-FENTON; PLASTICIZERS; PHOTODEGRADATION; PHOTOCATALYSIS; CONTAMINANTS; CATALYST	Organophosphorus flame retardants (OPFRs) have been regarded as one of the most rebarbative classes of emerging contaminants due to their persistence and toxicity. In the current study, Fe-based metal organic framework (MIL-88A) was synthesized and employed as photo-Fenton catalyst for the degradation of tris-(2chloroisopropyl) phosphate (TCPP), a typical representative of OPFRs. The observations…	[Liu, Hang; Yin, Hua; Zhu, Minghan; Dang, Zhi] South China Univ Technol, Sch Environm & Energy, Guangdong Prov Key Lab Solid Wastes Pollut Contro, Key Lab,Minist Educ Pollut Control & Ecosyst Rest, Guangzhou 510006, Guangdong, Peoples R China	Yin, H (corresponding author), South China Univ Technol, Sch Environm & Energy, Guangdong Prov Key Lab Solid Wastes Pollut Contro, Key Lab,Minist Educ Pollut Control & Ecosyst Rest, Guangzhou 510006, Guangdong, Peoples R China.	huayin@scut.edu.cn	祝, 铭韩/AGL-5757-2022	祝, 铭韩/0000-0002-1491-3228	National Key Research and Development Program of China [2018YFC1802800]; Local Innovation and Entrepreneurship Team Project of Guangdong Special Support Program [2019BT02L218]; National Natural Science Foundation of China [41673091, U1501234]	National Key Research and Development Program of China; Local Innovation and Entrepreneurship Team Project of Guangdong Special Support Program; National Natural Science Foundation of China(National Natural Science Foundation of China (NSFC))	The project was financially supported by the National Key Research and Development Program of China (No. 2018YFC1802800), Local Innovation and Entrepreneurship Team Project of Guangdong Special Support Program (2019BT02L218) and National Natural Science Foundation of China (Nos. 41673091, U1501234).	PERGAMON-ELSEVIER SCIENCE LTD	OXFORD	THE BOULEVARD, LANGFORD LANE, KIDLINGTON, OXFORD OX5 1GB, ENGLAND	0045-6535	1879-1298	CHEMOSPHERE	Chemosphere	MAR	2022	291		3						133072	10.1016/j.chemosphere.2021.133072	http://dx.doi.org/10.1016/j.chemosphere.2021.133072		11	Environmental Sciences	Science Citation Index Expanded (SCI-EXPANDED)	Environmental Sciences & Ecology	ZD6CI	34838833	2022-07-07	WOS:000758285500006	View Full Record in Web of Science	Prokarya	Escherichia coli
Zhou, R; Yu, QL; Li, TT; Long, M; Wang, YJ; Feng, TS; Su, WH; Yang, JW; Li, H	Zhou, Rui; Yu, Qiaoling; Li, Tongtong; Long, Meng; Wang, Yijie; Feng, Tianshu; Su, Wanghong; Yang, Jiawei; Li, Huan		Carcass decomposition influences the metabolic profiles and enriches noxious metabolites in different water types by widely targeted metabolomics	CHEMOSPHERE	English	Article	Carcass; Metabolic profiles; Microbiome; Polyamines; Amines	LARGE-SCALE; IDENTIFICATION; COMMUNICATION; CHEMISTRY; CARBON	Carcass decomposition could be considered as a common phenomenon in nature. However, during degradation processes, animal carcasses produce many toxic and harmful metabolites, posing potential ecological risks to water safety, thereby threatening human health. However, the metabolites produced by decomposition of animal corpses are not well understood. In this study, building on our previous base…	[Zhou, Rui; Yu, Qiaoling; Wang, Yijie; Feng, Tianshu; Su, Wanghong; Yang, Jiawei; Li, Huan] Lanzhou Univ, Sch Publ Hlth, Lanzhou 730000, Peoples R China; [Li, Huan] Lanzhou Univ, Ctr Grassland Micro Biome, Lanzhou 730000, Peoples R China; [Li, Tongtong] Zhejiang Univ Technol, Coll Biotechnol & Bioengn, Dept Appl Biol, Hangzhou 310014, Peoples R China; [Long, Meng] Guangdong Ocean Univ, Guangdong …	Li, H (corresponding author), Lanzhou Univ, Sch Publ Hlth, Lanzhou 730000, Peoples R China.	lihuan@lzu.edu.cn			Fundamental Research Funds for the Central Universities [lzujbky-2018-68]; Chinese Postdoctoral Science Foundation [2019M662750]	Fundamental Research Funds for the Central Universities(Fundamental Research Funds for the Central Universities); Chinese Postdoctoral Science Foundation(China Postdoctoral Science Foundation)	This work was supported by the Fundamental Research Funds for the Central Universities (lzujbky-2018-68), and Chinese Postdoctoral Science Foundation (2019M662750).	PERGAMON-ELSEVIER SCIENCE LTD	OXFORD	THE BOULEVARD, LANGFORD LANE, KIDLINGTON, OXFORD OX5 1GB, ENGLAND	0045-6535	1879-1298	CHEMOSPHERE	Chemosphere	APR	2021	269								129400	10.1016/j.chemosphere.2020.129400	http://dx.doi.org/10.1016/j.chemosphere.2020.129400		14	Environmental Sciences	Science Citation Index Expanded (SCI-EXPANDED)	Environmental Sciences & Ecology	RA9FO	33383254	2022-07-07	WOS:000631725000118	View Full Record in Web of Science	Animal	Cyprinus carpio haematopterus
Song, YY; Qi, ZH; Zhang, YH; Wei, JT; Liao, XL; Li, RJ; Dong, C; Zhu, L; Yang, Z; Cai, ZW	Song, Yuanyuan; Qi, Zenghua; Zhang, Yanhao; Wei, Juntong; Liao, Xiaoliang; Li, Ruijin; Dong, Chuan; Zhu, Lin; Yang, Zhu; Cai, Zongwei		Effects of exposure to ambient fine particulate matter on the heart of diet -induced obesity mouse model	SCIENCE OF THE TOTAL ENVIRONMENT	English	Article	PM2.5; High-fat diet; Cardiac function; Metabolomics; Lipidomics; Energy metabolism	FREE FATTY-ACIDS; AIR-POLLUTION; BLOOD-PRESSURE; OXIDATIVE STRESS; ENERGY-METABOLISM; CARDIOVASCULAR-DISEASES; MITOCHONDRIAL DAMAGE; PM2.5; METABOLOMICS; INFLAMMATION	Exposure to fine particulate matter (PM2.5) is associated with decreased cardiac function, especially in high risk populations such as obese ones. In this study, impacts of PM2.5 exposure on cardiac function were investigated by using the diet-induced obesity mice model. Mice were fed with normal diet or high-fat diet (HFD) for four weeks and then exposed to phosphate-buffered solution or Taiyuan…	[Song, Yuanyuan; Zhang, Yanhao; Wei, Juntong; Zhu, Lin; Yang, Zhu; Cai, Zongwei] Hong Kong Baptist Univ, Dept Chem, State Key Lab Environm & Biol Anal, Hong Kong, Peoples R China; [Qi, Zenghua; Liao, Xiaoliang] Guangdong Univ Technol, Sch Environm Sci & Engn, Guangzhou, Peoples R China; [Li, Ruijin; Dong, Chuan] Shanxi Univ, Inst Environm Sci, Taiyuan, Peoples R China	Cai, ZW (corresponding author), Hong Kong Baptist Univ, Dept Chem, State Key Lab Environm & Biol Anal, Hong Kong, Peoples R China.	zwcai@hkbu.edu.hk	Cai, Zongwei/ABD-4001-2020	Cai, Zongwei/0000-0002-8724-7684; Yang, Zhu/0000-0001-5934-1617; Zhu, Lin/0000-0002-2801-3626	National Natural Science Foundation of China [91843301, 91543202, 21806025]; Research Grants Council of Hong Kong [C2014-14E]; national key research and development program-cooperation on scientific and technological innovation in Hong Kong, Macau and Taiwan [2017YFE0191000]	National Natural Science Foundation of China(National Natural Science Foundation of China (NSFC)); Research Grants Council of Hong Kong(Hong Kong Research Grants Council); national key research and development program-cooperation on scientific and technological innovation in Hong Kong, Macau and Taiwan	This work was supported by National Natural Science Foundation of China (91843301, 91543202 and 21806025), collaborative research fund from Research Grants Council of Hong Kong (C2014-14E) and national key research and development program-cooperation on scientific and technological innovation in Hong Kong, Macau and Taiwan (2017YFE0191000).	ELSEVIER	AMSTERDAM	RADARWEG 29, 1043 NX AMSTERDAM, NETHERLANDS	0048-9697	1879-1026	SCI TOTAL ENVIRON	Sci. Total Environ.	AUG 25	2020	732								139304	10.1016/j.scitotenv.2020.139304	http://dx.doi.org/10.1016/j.scitotenv.2020.139304		10	Environmental Sciences	Science Citation Index Expanded (SCI-EXPANDED)	Environmental Sciences & Ecology	LX7JB	32438171	2022-07-07	WOS:000540002500008	View Full Record in Web of Science	Animal	Mouse
Ren, XY; Jia, ST; Gao, BQ; Zhou, QS; Xu, Y; Liu, P; Li, J	Ren, Xianyun; Jia, Shaoting; Gao, Baoquan; Zhou, Qiansen; Xu, Yao; Liu, Ping; Li, Jian		Application of proteomics and metabolomics to assess ammonia stress response and tolerance mechanisms of juvenile ornate rock lobster Panulirus ornatus	SCIENCE OF THE TOTAL ENVIRONMENT	English	Article	Hepatopancreas; Ammonia toxicity; Proteomics; Metabolomics; Aquaculture	TROPICAL SPINY LOBSTER; OXIDATIVE STRESS; TOXICITY; SHRIMP; EXPRESSION; BIOMARKERS; GROWTH	Ammonia is a common pollutant in the aquatic ecosystem and closed aquaculture systems. It may pose a threat to the lobster growth, reproduction and survival. However, there is lack of research of the mechanisms on the toxic effects ammonia at molecular levels. In this work, proteomics and metabolomics were integrated to analyze the proteome and metabolome responses in the ornate spiny lobster Pan…	[Ren, Xianyun; Jia, Shaoting; Gao, Baoquan; Zhou, Qiansen; Xu, Yao; Liu, Ping; Li, Jian] Chinese Acad Fishery Sci, Yellow Sea Fisheries Res Inst, Key Lab Sustainable Utilizat Marine Fisheries Reso, Minist Agr, Qingdao, Peoples R China; [Ren, Xianyun; Jia, Shaoting; Gao, Baoquan; Zhou, Qiansen; Xu, Yao; Liu, Ping; Li, Jian] Qingdao Natl Lab Marine Sci & Technol, Funct Lab Marine Fisheries Sci & Fo…	Li, J (corresponding author), Chinese Acad Fishery Sci, Yellow Sea Fisheries Res Inst, 106 Nanjing Rd, Qingdao 266003, Peoples R China.	lijian@ysfri.ac.cn			project of National Key Research & Development Program of China [2019YFD0900403]; China Agriculture Research System [CARS-48]; basic scientific research business expenses of Chinese Academy of Fishery Sciences of ? [2020td46]; basic scientific research business expenses of Chinese Academy of Fishery Sciences of Innovation Team Project of Ecological Aquaculture in Seawater Pond [2020td46]	project of National Key Research & Development Program of China; China Agriculture Research System; basic scientific research business expenses of Chinese Academy of Fishery Sciences of ?; basic scientific research business expenses of Chinese Academy of Fishery Sciences of Innovation Team Project of Ecological Aquaculture in Seawater Pond	This work was supported by the project of National Key Research & Development Program of China (2019YFD0900403) , China Agriculture Re-search System (CARS-48) , and basic scientific research business expenses of Chinese Academy of Fishery Sciences of Innovation Team Project of Ecological Aquaculture in Seawater Pond (2020td46) .	ELSEVIER	AMSTERDAM	RADARWEG 29, 1043 NX AMSTERDAM, NETHERLANDS	0048-9697	1879-1026	SCI TOTAL ENVIRON	Sci. Total Environ.	SEP 1	2022	837								155751	10.1016/j.scitotenv.2022.155751	http://dx.doi.org/10.1016/j.scitotenv.2022.155751		10	Environmental Sciences	Science Citation Index Expanded (SCI-EXPANDED)	Environmental Sciences & Ecology	1V4IL	35533861	2022-07-07	WOS:000806055400007	View Full Record in Web of Science	Animal	Panulirus ornatus
Sun, LJ; Cao, XY; Tan, CY; Deng, YQ; Cai, RZ; Peng, X; Bai, J	Sun, Lijuan; Cao, Xueying; Tan, Changyin; Deng, Yueqiang; Cai, Runzhong; Peng, Xi; Bai, Jia		Analysis of the effect of cadmium stress on root exudates of Sedum plumbizincicola based on metabolomics	ECOTOXICOLOGY AND ENVIRONMENTAL SAFETY	English	Article	Sedum plumbizincicola; Root metabolites; Cd resistance; Gas chromatography; Time-of-flight mass spectrometry	AMINO-ACIDS; OXIDATIVE STRESS; METAL POLLUTION; HYPERACCUMULATOR; RESPONSES; RHIZOSPHERE; SYSTEM; PLANTS; SOILS; L.	Root exudates are the most direct manifestation of the response of plants changes in the external environment. Therefore, based on non-targeted gas chromatography-time-of-flight mass spectrometry and metabolomics, the response of Sedum plumbizincicola root exudates to Cd stress was used to reveal the possible mechanism of resistance to or accumulation of Cd. The results showed that Cd significant…	[Sun, Lijuan; Tan, Changyin; Deng, Yueqiang; Cai, Runzhong; Peng, Xi; Bai, Jia] Hunan Normal Univ, Coll Resources & Environm Sci, Changsha 410081, Peoples R China; [Cao, Xueying] Changsha Univ, Rural Vitalizat Res Inst, Changsha 410022, Peoples R China	Tan, CY (corresponding author), Hunan Normal Univ, Coll Resources & Environm Sci, Changsha 410081, Peoples R China.	chytan@hunnu.edu.cn			Key Research and Technology Project of Hunan Province [2017NK2141]; Construction Program for First-Class Disciplines of Hunan Province, China [5010002]; Education reform project of Hunan Provincial Department of Education [2019-291]	Key Research and Technology Project of Hunan Province; Construction Program for First-Class Disciplines of Hunan Province, China; Education reform project of Hunan Provincial Department of Education	This research was financially supported by the Key Research and Technology Project of Hunan Province (Grant 2017NK2141), the Construction Program for First-Class Disciplines of Hunan Province, China (5010002), Education reform project of Hunan Provincial Department of Education (2019-291).	ACADEMIC PRESS INC ELSEVIER SCIENCE	SAN DIEGO	525 B ST, STE 1900, SAN DIEGO, CA 92101-4495 USA	0147-6513	1090-2414	ECOTOX ENVIRON SAFE	Ecotox. Environ. Safe.	DEC 1	2020	205								111152	10.1016/j.ecoenv.2020.111152	http://dx.doi.org/10.1016/j.ecoenv.2020.111152		9	Environmental Sciences; Toxicology	Science Citation Index Expanded (SCI-EXPANDED)	Environmental Sciences & Ecology; Toxicology	OG9UF	32846297	2022-07-07	WOS:000582219300031	View Full Record in Web of Science	Plant	Sedum plumbizincicola
Liu, YJ; Tang, WF; Ao, JJ; Zhang, J; Feng, LP	Liu, Yongjie; Tang, Weifeng; Ao, Junjie; Zhang, Jun; Feng, Liping		Transcriptomics integrated with metabolomics reveals the effect of Bisphenol F (BPF) exposure on intestinal inflammation	SCIENCE OF THE TOTAL ENVIRONMENT	English	Article	Bisphenol F; Transcriptome; Metabolic profiles; Intestinal inflammation	PERINATAL EXPOSURE; BARRIER FUNCTION; IMMUNE-RESPONSES; EPITHELIAL-CELLS; TIGHT JUNCTIONS; PHOSPHOLIPASE-D; BOWEL DISEASES; UNITED-STATES; ANALOGS; MUCOSAL	As a viable alternative to Bisphenol A (BPA), Bisphenol F (BPF) has been detected in humans at comparable concentrations and detection frequencies. Emerging evidence reveals that BPF induces intestinal toxicity. However, less information is available concerning BPF and its potential effects on intestinal inflammation, which has been associated with numerous disorders. The results from the present…	[Liu, Yongjie; Tang, Weifeng; Ao, Junjie; Zhang, Jun; Feng, Liping] Shanghai Jiao Tong Univ, Minist Educ, Shanghai, Peoples R China; [Liu, Yongjie; Tang, Weifeng; Ao, Junjie; Zhang, Jun; Feng, Liping] Shanghai Jiao Tong Univ, Shanghai Key Lab Childrens Environm Hlth, Inst Early Life Hlth, Xinhua Hosp, Shanghai, Peoples R China; [Feng, Liping] Duke Univ, Sch Med, Dept Obstet & Gynecol, Durham, NC …	Liu, YJ (corresponding author), Shanghai Jiao Tong Univ, Minist Educ, Shanghai, Peoples R China.;Liu, YJ (corresponding author), Shanghai Jiao Tong Univ, Shanghai Key Lab Childrens Environm Hlth, Inst Early Life Hlth, Xinhua Hosp, Shanghai, Peoples R China.;Feng, LP (corresponding author), Duke Univ, Sch Med, Dept Obstet & Gynecol, Durham, NC 27708 USA.	liuyuan198808@163.com; liping.feng@duke.edu			National Natural Science Founda-tion of China [81903325]	National Natural Science Founda-tion of China(National Natural Science Foundation of China (NSFC))	This work was supported by the National Natural Science Founda-tion of China under grant (81903325) .	ELSEVIER	AMSTERDAM	RADARWEG 29, 1043 NX AMSTERDAM, NETHERLANDS	0048-9697	1879-1026	SCI TOTAL ENVIRON	Sci. Total Environ.	APR 10	2022	816								151644	10.1016/j.scitotenv.2021.151644	http://dx.doi.org/10.1016/j.scitotenv.2021.151644		12	Environmental Sciences	Science Citation Index Expanded (SCI-EXPANDED)	Environmental Sciences & Ecology	ZQ0MW	34774955	2022-07-07	WOS:000766809100005	View Full Record in Web of Science	Animal	Human
Jiang, WW; Fang, JH; Du, MR; Gao, YP; Fang, JG; Jiang, ZJ	Jiang, Weiwei; Fang, Jinghui; Du, Meirong; Gao, Yaping; Fang, Jianguang; Jiang, Zengjie		Integrated transcriptomics and metabolomics analyses reveal benzo[a] pyrene enhances the toxicity of mercury to the Manila clam, Ruditapes philippinarum	ECOTOXICOLOGY AND ENVIRONMENTAL SAFETY	English	Article	Mercury; Benzo[a]pyrene; Ruditapes philippinarum; Toxicological responses; Transcriptomics; Metabolomics	ARYL-HYDROCARBON RECEPTOR; POLYCYCLIC AROMATIC-HYDROCARBONS; SHRIMP LITOPENAEUS-VANNAMEI; ENERGY-METABOLISM; OCEAN ACIDIFICATION; CHLAMYS-FARRERI; BIOCHEMICAL RESPONSES; BIOMARKER RESPONSES; EXPRESSION ANALYSIS; CRASSOSTREA-GIGAS	Mercury (Hg2+) and benzo[a]pyrene (BaP) are ubiquitous and persistent pollutants with multiple toxicities in bivalve molluscs. Here, the toxicological responses in the gills of Manila clams, Ruditapes philippinarum, to Hg2+ (10 mu g L-1), BaP (3 mu g L-1),and their mixture were analysed using transcriptomics and metabolomics approaches. Comparisons of the transcriptomes and metabolomes of Hg2+- a…	[Jiang, Weiwei; Fang, Jinghui; Du, Meirong; Gao, Yaping; Fang, Jianguang; Jiang, Zengjie] Chinese Acad Fishery Sci, Yellow Sea Fisheries Res Inst, Key Lab Sustainable Dev Marine Fisheries, Minist Agr, Qingdao 266071, Peoples R China; [Fang, Jianguang; Jiang, Zengjie] Qingdao Pilot Natl Lab Marine Sci & Technol, Lab Marine Fisheries Sci & Food Prod Proc, Qingdao 266200, Peoples R China	Jiang, ZJ (corresponding author), Chinese Acad Fishery Sci, Yellow Sea Fisheries Res Inst, Key Lab Sustainable Dev Marine Fisheries, Minist Agr, Qingdao 266071, Peoples R China.	jiangzj@ysfri.ac.cn			National Key RAMP;D Program of China [2019YFE0103800]; Key Programme for International Cooperation on Scientific and Technological Innovation, Ministry of Science and Technology [2017YFE0118300]; Qingdao National Laboratory for Marine Science and Technology [QNLM201707]; Central Public-interest Scientific Institution Basal Research Fund, CAFS [2020TD50]; Young Taishan Scholars Program of Shandong…	National Key RAMP;D Program of China; Key Programme for International Cooperation on Scientific and Technological Innovation, Ministry of Science and Technology; Qingdao National Laboratory for Marine Science and Technology; Central Public-interest Scientific Institution Basal Research Fund, CAFS; Young Taishan Scholars Program of Shandong Province; Earmarked Fund for Modern Agro-industry Technol…	The research was supported by the National Key R&D Program of China (2019YFE0103800), Key Programme for International Cooperation on Scientific and Technological Innovation, Ministry of Science and Technology (2017YFE0118300), Director Project Financially Supported by Qingdao National Laboratory for Marine Science and Technology (QNLM201707), Central Public-interest Scientific Institution Basal R…	ACADEMIC PRESS INC ELSEVIER SCIENCE	SAN DIEGO	525 B ST, STE 1900, SAN DIEGO, CA 92101-4495 USA	0147-6513	1090-2414	ECOTOX ENVIRON SAFE	Ecotox. Environ. Safe.	APR 15	2021	213								112038	10.1016/j.ecoenv.2021.112038	http://dx.doi.org/10.1016/j.ecoenv.2021.112038	FEB 2021	11	Environmental Sciences; Toxicology	Science Citation Index Expanded (SCI-EXPANDED)	Environmental Sciences & Ecology; Toxicology	RB8XY	33636467	2022-07-07	WOS:000632390400001	View Full Record in Web of Science	Animal	Ruditapes philippinarum
Casas, ME; Matamoros, V	Casas, Monica Escola; Matamoros, Victor		Linking plant-root exudate changes to micropollutant exposure in aquatic plants (Lemna minor and Salvinia natans). A prospective metabolomic study	CHEMOSPHERE	English	Article	Exudates; Aquatic-plants; Micropollutants; Metabolomics; GC non-Target	WASTE-WATER; CONSTRUCTED WETLANDS; FATE	Recent findings indicate that plant-root exudates can stimulate plant-associated microorganisms to enhance the biodegradation of contaminants in constructed wetlands. To understand this process, we studied the rootexudation changes of two aquatic plants (Lemna minor and Salvinia natans) upon micropollutants exposure (10, 100 and 1000 mu g/L mixes containing naproxen, diclofenac, carbamazepine, an…	[Casas, Monica Escola; Matamoros, Victor] IDAEA, Dept Environm Chem, CSIC, Barcelona, Spain	Casas, ME (corresponding author), Inst Environm Assessment & Water Res, C Jordi Girona 18-26, Barcelona 08034, Spain.	monica.escola@idaea.csic.es	Escola Casas, Monica/C-8605-2019	Escola Casas, Monica/0000-0002-1282-5515	Spanish Ministry of Science, Innovation and Universities [CTM2017-91355-EXP]; Beatriu de Pinos 2018 grant-programme (MSCA grant) [801370]; Centre of Excellence Severo Ochoa (Spanish Ministry of Science and Innovation) [CEX2018-000794-S]	Spanish Ministry of Science, Innovation and Universities(Spanish Government); Beatriu de Pinos 2018 grant-programme (MSCA grant); Centre of Excellence Severo Ochoa (Spanish Ministry of Science and Innovation)	The authors acknowledge the financial support of the Spanish Ministry of Science, Innovation and Universities under Project CTM2017-91355-EXP. Monica Escola Casas thanks the Beatriu de Pinos 2018 grant-programme (MSCA grant agreement number 801370) for the funding. IDAEA-CSIC is a Centre of Excellence Severo Ochoa (Spanish Ministry of Science and Innovation, Project CEX2018-000794-S). The authors…	PERGAMON-ELSEVIER SCIENCE LTD	OXFORD	THE BOULEVARD, LANGFORD LANE, KIDLINGTON, OXFORD OX5 1GB, ENGLAND	0045-6535	1879-1298	CHEMOSPHERE	Chemosphere	JAN	2022	287		1						132056	10.1016/j.chemosphere.2021.132056	http://dx.doi.org/10.1016/j.chemosphere.2021.132056	SEP 2021	8	Environmental Sciences	Science Citation Index Expanded (SCI-EXPANDED)	Environmental Sciences & Ecology	WD2HK	34481172	2022-07-07	WOS:000704768300012	View Full Record in Web of Science	Plant	Lemna minor, Salvinia natans
Ji, HN; Song, NN; Ren, J; Li, WT; Xu, BL; Li, HS; Shen, GL	Ji, Hainan; Song, Naining; Ren, Juan; Li, Wentao; Xu, Baoliang; Li, Haishan; Shen, Guolin		Metabonomics reveals bisphenol A affects fatty acid and glucose metabolism through activation of LXR in the liver of male mice	SCIENCE OF THE TOTAL ENVIRONMENT	English	Article	Bisphenol-A; Metabonomics; Nuclear receptor LXR; Glycolysis	LIPID-ACCUMULATION; OXIDATION; EXPRESSION; EXPOSURE; URINARY; GENE; ENDOCRINE; FAT/CD36; ESTROGEN; MUSCLE	Bisphenol-A (BPA) is a representative environmental endocrine disrupting chemical that is widely used in the production of polycarbonate plastics and epoxy resins. Many studies have confirmed BPA to be closely associated with metabolic diseases, reproductive system diseases, and sex hormone-dependent cancers. In this study, we aimed to systematically elucidate the molecular action of BPA on liver…	[Ji, Hainan; Song, Naining; Li, Wentao; Xu, Baoliang; Li, Haishan; Shen, Guolin] Chinese Acad Inspect & Quarantine, Inst Chem Safety, Beijing, Peoples R China; [Ren, Juan] Rocket Army Gen Hosp PLA, Pneumol Dept, Beijing, Peoples R China	Shen, GL (corresponding author), Chinese Acad Inspect & Quarantine, Inst Chem Safety, Econ Technol Dev Area, 11 Rong Hua Middle Rd, Beijing, Peoples R China.	songnn@aqsiqch.ac.cn; jren@bjlat.com; liwt@caiq.gov.cn; shengl@aqsiqch.ac.cn			Basic Research Fund for Central Public Interest Institutes [2018JK023, 2017JK042, 2018JK021]; National Key Research and Development Program of China [2017YFF0211201]	Basic Research Fund for Central Public Interest Institutes; National Key Research and Development Program of China	This work was supported by grants from the Basic Research Fund for Central Public Interest Institutes (No. 2018JK023, No. 2017JK042, No. 2018JK021), The National Key Research and Development Program of China (2017YFF0211201).	ELSEVIER	AMSTERDAM	RADARWEG 29, 1043 NX AMSTERDAM, NETHERLANDS	0048-9697	1879-1026	SCI TOTAL ENVIRON	Sci. Total Environ.	FEB 10	2020	703								134681	10.1016/j.scitotenv.2019.134681	http://dx.doi.org/10.1016/j.scitotenv.2019.134681		11	Environmental Sciences	Science Citation Index Expanded (SCI-EXPANDED)	Environmental Sciences & Ecology	KA6RQ	31715463	2022-07-07	WOS:000505924300105	View Full Record in Web of Science	Animal	Mouse
Puig-Castellvi, F; Cardona, L; Bouveresse, DJR; Cordella, CBY; Mazeas, L; Rutledge, DN; Chapleur, O	Puig-Castellvi, Francesc; Cardona, Laetitia; Bouveresse, Delphine Jouan-Rimbaud; Cordella, Christophe B. Y.; Mazeas, Laurent; Rutledge, Douglas N.; Chapleur, Olivier		Assessment of substrate biodegradability improvement in anaerobic Co-digestion using a chemometrics-based metabolomic approach	CHEMOSPHERE	English	Article	Metabolomics; Anaerobic digester; Co-digestion; Methanization; HPLC-MS; CCA	INDEPENDENT COMPONENTS-ANALYSIS; WASTE-WATER; ORGANIC-MATTER; SOLID-STATE; NMR	Anaerobic co-digestion (AcoD) can increase methane production of anaerobic digesters in plants treating wastewater sludge by improving the nutrient balance needed for the microorganisms to grow in the digesters, resulting in a faster process stabilization. Substrate mixture proportions are usually optimized in terms of biogas production, while the metabolic biodegradability of the whole mixture i…	[Puig-Castellvi, Francesc; Rutledge, Douglas N.] Univ Paris Saclay, INRAE, AgroParisTech, UMR SayFood, F-75005 Paris, France; [Puig-Castellvi, Francesc; Cardona, Laetitia; Mazeas, Laurent; Chapleur, Olivier] Univ Paris Saclay, PRoc BiOtechnol Serv Environm, INRAE, F-9761 Antony, France; [Bouveresse, Delphine Jouan-Rimbaud; Cordella, Christophe B. Y.] Univ Paris Saclay, INRAE, AgroParisTech, Physi…	Chapleur, O (corresponding author), Univ Paris Saclay, PRoc BiOtechnol Serv Environm, INRAE, F-9761 Antony, France.	Olivier.chapleur@inrae.fr	Puig-Castellví, Francesc/AAB-7108-2019; Rutledge, Douglas/AAY-5362-2021; Puig-Castellví, Francesc/ABA-2909-2020	Puig-Castellví, Francesc/0000-0003-1064-9586; CORDELLA, Christophe B.Y./0000-0001-6907-5252; Cardona, Laetitia/0000-0003-3360-3468; Rutledge, Douglas/0000-0001-5634-0766; Bouveresse, Delphine/0000-0003-0639-0911	French National Research Agency [ANR-16-CE05-0014]	French National Research Agency(French National Research Agency (ANR))	This work is part of the DIGESTOMIC project funded by the French National Research Agency (ANR-16-CE05-0014).	PERGAMON-ELSEVIER SCIENCE LTD	OXFORD	THE BOULEVARD, LANGFORD LANE, KIDLINGTON, OXFORD OX5 1GB, ENGLAND	0045-6535	1879-1298	CHEMOSPHERE	Chemosphere	SEP	2020	254								126812	10.1016/j.chemosphere.2020.126812	http://dx.doi.org/10.1016/j.chemosphere.2020.126812		9	Environmental Sciences	Science Citation Index Expanded (SCI-EXPANDED)	Environmental Sciences & Ecology	LV0RC	32335442	2022-07-07	WOS:000538150400061	View Full Record in Web of Science	Prokarya	Mixed
Sun, LL; Wang, YB; Wang, RL; Wang, RT; Zhang, P; Ju, Q; Xu, J	Sun, Liangliang; Wang, Yibo; Wang, Ruling; Wang, Ruting; Zhang, Ping; Ju, Qiong; Xu, Jin		Physiological, transcriptomic, and metabolomic analyses reveal zinc oxide nanoparticles modulate plant growth in tomato	ENVIRONMENTAL SCIENCE-NANO	English	Article		ZNO NANOPARTICLES; ANTIOXIDANT SYSTEM; IRON-DEFICIENCY; ANATASE TIO2; FOLIAR SPRAY; TOXICITY; SOIL; FE; TOLERANCE; MAIZE	With the increasing use of zinc oxide nanoparticles (ZnO NPs) in industry, there is an increased release of these NPs into ecosystem, with potential impact on the ecological environment. Herein, we investigated the physiological and molecular mechanisms underlying ZnO NP-mediated plant growth in tomato plants. Foliar spraying with ZnO NPs (20 and 100 mg L-1) improved tomato growth by increasing t…	[Sun, Liangliang; Wang, Ruting; Zhang, Ping; Ju, Qiong; Xu, Jin] Shanxi Agr Univ, Coll Hort, Taigu 030801, Peoples R China; [Wang, Yibo] Tianshui Normal Univ, Coll Bioengn & Biotechnol, GanSu Key Lab Utilizat Agr Solid Waste Resources, Tianshui 741000, Gansu, Peoples R China; [Wang, Ruling] Chinese Acad Sci, CAS Key Lab Trop Plant Resources & Sustainable Us, Xishuangbanna Trop Bot Garden, Mengla …	Xu, J (corresponding author), Shanxi Agr Univ, Coll Hort, Taigu 030801, Peoples R China.	xujin@sxau.edu.cn		Xu, Jin/0000-0003-0586-6084	China National Natural Sciences Foundation [31772383]; National Key Research and Development Program of China [2016YFC0501901]; Basic Research Program of Qinghai Province [2019-ZJ-7033]; Qinghai Innovation Platform Construction Project [2017-ZJ-Y20]; Science and Technology innovation Foundation of Shanxi Agricultural University [2020QC13, 2020BQ24]	China National Natural Sciences Foundation(National Natural Science Foundation of China (NSFC)); National Key Research and Development Program of China; Basic Research Program of Qinghai Province; Qinghai Innovation Platform Construction Project; Science and Technology innovation Foundation of Shanxi Agricultural University	This research was supported by the China National Natural Sciences Foundation (31772383), the National Key Research and Development Program of China (2016YFC0501901), the Basic Research Program of Qinghai Province (2019-ZJ-7033), Qinghai Innovation Platform Construction Project (2017-ZJ-Y20) and the Science and Technology innovation Foundation of Shanxi Agricultural University (2020QC13, 2020BQ24…	ROYAL SOC CHEMISTRY	CAMBRIDGE	THOMAS GRAHAM HOUSE, SCIENCE PARK, MILTON RD, CAMBRIDGE CB4 0WF, CAMBS, ENGLAND	2051-8153	2051-8161	ENVIRON SCI-NANO	Environ. Sci.-Nano	NOV 1	2020	7	11					3587	3604		10.1039/d0en00723d	http://dx.doi.org/10.1039/d0en00723d		18	Chemistry, Multidisciplinary; Environmental Sciences; Nanoscience & Nanotechnology	Science Citation Index Expanded (SCI-EXPANDED)	Chemistry; Environmental Sciences & Ecology; Science & Technology - Other Topics	OT3YO		2022-07-07	WOS:000590786100022	View Full Record in Web of Science	Plant	Tomato
Tian, LY; Shen, JP; Sun, GX; Wang, B; Ji, R; Zhao, LJ	Tian, Liyan; Shen, Jupei; Sun, Guoxin; Wang, Bin; Ji, Rong; Zhao, Lijuan		Foliar Application of SiO2 Nanoparticles Alters Soil Metabolite Profiles and Microbial Community Composition in the Pakchoi (Brassica chinensis L.) Rhizosphere Grown in Contaminated Mine Soil	ENVIRONMENTAL SCIENCE & TECHNOLOGY	English	Article		SILICA NANOPARTICLES; NANOMATERIALS; ARABIDOPSIS; TOXICITY; MODULATE; STRESS; ACIDS; SIZE	Silica nanoparticles (SiO2-NPs) are promising in nanoenabled agriculture due to their large surface area and biocompatible properties. Understanding the fundamental interaction between SiO2-NPs and plants is important for their sustainable use. Here, 3 week-old pakchoi (Brassica chinensis L.) plants were sprayed with SiO2-NPs every 3 days for 15 days (5 mg of SiO2-NPs per plant), after which the …	[Tian, Liyan; Wang, Bin; Ji, Rong; Zhao, Lijuan] Nanjing Univ, Sch Environm, State Key Lab Pollut Control & Resource Reuse, Nanjing 210023, Peoples R China; [Shen, Jupei; Sun, Guoxin] Chinese Acad Sci, Res Ctr Ecoenvironm Sci, State Key Lab Urban & Reg Ecol, Beijing 100085, Peoples R China	Ji, R; Zhao, LJ (corresponding author), Nanjing Univ, Sch Environm, State Key Lab Pollut Control & Resource Reuse, Nanjing 210023, Peoples R China.	ji@nju.edu.cn; ljzhao@nju.edu.cn	Ji, Rong/E-5473-2011	Ji, Rong/0000-0002-1724-5253	National Natural Science Foundation of China [21661132004, 31861133003, 21876081, 21906081]	National Natural Science Foundation of China(National Natural Science Foundation of China (NSFC))	This work was funded by the National Natural Science Foundation of China under grant nos. 21661132004, 31861133003, 21876081, and 21906081. Any opinions, findings, and conclusions or recommendations expressed in this material are those of authors and do not necessarily reflect the views of the National Natural Science Foundation of China.	AMER CHEMICAL SOC	WASHINGTON	1155 16TH ST, NW, WASHINGTON, DC 20036 USA	0013-936X	1520-5851	ENVIRON SCI TECHNOL	Environ. Sci. Technol.	OCT 20	2020	54	20					13137	13146		10.1021/acs.est.0c03767	http://dx.doi.org/10.1021/acs.est.0c03767		10	Engineering, Environmental; Environmental Sciences	Science Citation Index Expanded (SCI-EXPANDED)	Engineering; Environmental Sciences & Ecology	OK1PA	32954728	2022-07-07	WOS:000584422500035	View Full Record in Web of Science	Plant	Brassica chinensis
Hu, ZR; Yan, WJ; Yang, CK; Huang, XB; Hu, XT; Li, YY; Yang, JS; Xang, SP; Yi, PF; Hu, RS	Hu, Zhengrong; Yan, Weijie; Yang, Chenkai; Huang, Xuebing; Hu, Xutong; Li, Yangyang; Yang, Jiashuo; Xang, Shipeng; Yi, Pengfei; Hu, Risheng		Integrative analysis of transcriptome and metabolome provides insights into the underlying mechanism of cold stress response and recovery in two tobacco cultivars	ENVIRONMENTAL AND EXPERIMENTAL BOTANY	English	Article	Cold stress; Omics integration; Co-expression module; Molecular network; Tobacco	LOW-TEMPERATURE; FLAVONOID BIOSYNTHESIS; FREEZING TOLERANCE; GENE-EXPRESSION; SALT-STRESS; ARABIDOPSIS; PROTEIN; ACCUMULATION; ACCLIMATION; DROUGHT	Low temperature is one of major environmental factors limiting the growth, quality and yield of tobacco. However, the molecular mechanism of tobacco cold response remains largely unknown. Here, integrated biochemical, transcriptomic and metabolomic analyses were carried out on tobacco leaves of cold-tolerant cultivar Xiangyan7 and cold-sensitive cultivar Taiyan8 under short- /long-term cold stres…	[Hu, Zhengrong; Li, Yangyang; Yang, Jiashuo; Hu, Risheng] Hunan Tobacco Res Inst, Changsha 410004, Hunan, Peoples R China; [Yan, Weijie; Yang, Chenkai] Hunan Agr Univ, Coll Agron, Changsha 410128, Hunan, Peoples R China; [Huang, Xuebing] Chinese Acad Sci, Innovat Acad Seed Design, CAS Key Lab Plant Germplasm Enhancement & Specialt, Wuhan Bot Garden, Wuhan 430074, Peoples R China; [Hu, Xutong] Uni…	Hu, RS (corresponding author), Hunan Tobacco Res Inst, Changsha 410004, Hunan, Peoples R China.	hrsh721204@163.com			Science and Technology Program of Hunan Provincial Tobacco Corporation, China [HN2021KJ02, HN2021KJ04, 19-23Aa01]	Science and Technology Program of Hunan Provincial Tobacco Corporation, China	Acknowledgments This work was supported by the Science and Technology Program of Hunan Provincial Tobacco Corporation, China (Grant No: HN2021KJ02, HN2021KJ04, 19-23Aa01) .	PERGAMON-ELSEVIER SCIENCE LTD	OXFORD	THE BOULEVARD, LANGFORD LANE, KIDLINGTON, OXFORD OX5 1GB, ENGLAND	0098-8472	1873-7307	ENVIRON EXP BOT	Environ. Exp. Bot.	AUG	2022	200								104920	10.1016/j.envexpbot.2022.104920	http://dx.doi.org/10.1016/j.envexpbot.2022.104920		13	Plant Sciences; Environmental Sciences	Science Citation Index Expanded (SCI-EXPANDED)	Plant Sciences; Environmental Sciences & Ecology	1X3EK		2022-07-07	WOS:000807341000001	View Full Record in Web of Science	Plant	Tobacco
Cornu, JY; Bussiere, S; Coriou, C; Robert, T; Maucourt, M; Deborde, C; Moing, A; Nguyen, C	Cornu, J. Y.; Bussiere, S.; Coriou, C.; Robert, T.; Maucourt, M.; Deborde, C.; Moing, A.; Nguyen, C.		Changes in plant growth, Cd partitioning and xylem sap composition in two sunflower cultivars exposed to low Cd concentrations in hydroponics	ECOTOXICOLOGY AND ENVIRONMENTAL SAFETY	English	Article	Genotypic variation; Low Cd exposure; Phytomanagement; Sunflower; Tolerance; H-1-NMR metabolomics	HELIANTHUS-ANNUUS L.; GRAIN CADMIUM ACCUMULATION; DURUM-WHEAT; CONTAMINATED SOILS; TRANSPIRATION RATE; TRANSLOCATION; ROOT; RESPONSES; SHOOT; STRESS	This study characterizes sunflower response to the levels of Cd encountered in moderately Cd-polluted soils. Two sunflower cultivars differing in their ability to sequestrate Cd in roots were exposed to low concentrations of Cd (0.5 nM or 100 nM) in hydroponics and sampled after 18 days (258 degree-days) when ten leaves were fully expanded. Plant growth, Cd uptake and partitioning among organs we…	[Cornu, J. Y.; Bussiere, S.; Coriou, C.; Robert, T.; Nguyen, C.] INRAE, Bordeaux Sci Agro, UMR ISPA, F-33140 Villenave Dornon, France; [Maucourt, M.; Deborde, C.; Moing, A.] Univ Bordeaux, UMR Fruit Biol & Pathol, INRAE, F-33140 Villenave Dornon, France; [Maucourt, M.; Deborde, C.; Moing, A.] INRAE, Bordeaux Metabolome Facil 2018, PMB Metabolome, Villenave Dornon, France	Cornu, JY (corresponding author), INRAE, Bordeaux Sci Agro, UMR ISPA, F-33140 Villenave Dornon, France.	jean-yves.cornu@inrae.fr	Deborde, Catherine/B-6902-2008	Deborde, Catherine/0000-0001-5687-9059; Cornu, Jean-Yves/0000-0003-3169-4298; Moing, Annick/0000-0003-1144-3600	SimTraces project [ANR-11-CESA-0008]; MetaboHUB project [ANR-11-INBS-0010]	SimTraces project; MetaboHUB project	This work was supported by funding from the SimTraces (ANR-11-CESA-0008) and the MetaboHUB (ANR-11-INBS-0010) projects. The authors thank the French technical center for the oil and protein sector (Terres Inovia) for providing seeds of the two sunflower cultivars, BoFang YAN for technical help in collecting the xylem sap, Juan Carlos Raposo from SGIker of UPV/EHU for technical and human support i…	ACADEMIC PRESS INC ELSEVIER SCIENCE	SAN DIEGO	525 B ST, STE 1900, SAN DIEGO, CA 92101-4495 USA	0147-6513	1090-2414	ECOTOX ENVIRON SAFE	Ecotox. Environ. Safe.	DEC 1	2020	205								111145	10.1016/j.ecoenv.2020.111145	http://dx.doi.org/10.1016/j.ecoenv.2020.111145		10	Environmental Sciences; Toxicology	Science Citation Index Expanded (SCI-EXPANDED)	Environmental Sciences & Ecology; Toxicology	OG9UF	32846296	2022-07-07	WOS:000582219300027	View Full Record in Web of Science	Plant	Sunflower
Slaveykova, VI; Majumdar, S; Regier, N; Li, WW; Keller, AA	Slaveykova, Vera, I; Majumdar, Sanghamitra; Regier, Nicole; Li, Weiwei; Keller, Arturo A.		Metabolomic Responses of Green Alga Chlamydomonas reinhardtii Exposed to Sublethal Concentrations of Inorganic and Methylmercury	ENVIRONMENTAL SCIENCE & TECHNOLOGY	English	Article			Metabolomics characterizes low-molecular-weight molecules involved in different biochemical reactions and provides an integrated assessment of the physiological state of an organism. By using liquid chromatography-mass spectrometry targeted metabolomics, we examined the response of green alga Chlamydomonas reinhardtii to sublethal concentrations of inorganic mercury (IHg) and monomethylmercury (M…	[Majumdar, Sanghamitra; Li, Weiwei; Keller, Arturo A.] Univ Calif Santa Barbara, Bren Sch Environm Sci & Management, Santa Barbara, CA 93106 USA; [Slaveykova, Vera, I; Regier, Nicole] Univ Geneva, Dept FA Forel Environm & Aquat Sci Environm Bioge, Fac Sci Earth & Environm Sci, CH-1211 Geneva, Switzerland	Slaveykova, VI (corresponding author), Univ Geneva, Dept FA Forel Environm & Aquat Sci Environm Bioge, Fac Sci Earth & Environm Sci, CH-1211 Geneva, Switzerland.	vera.slaveykova@unige.ch	Slaveykova, Vera I/A-1469-2016; Slaveykova, Vera/AAL-2669-2020; Keller, Arturo/I-9119-2016	Slaveykova, Vera I/0000-0002-8361-2509; Slaveykova, Vera/0000-0002-8361-2509; Keller, Arturo/0000-0002-7638-662X	Swiss National Science Foundation [IZSEZ0_180186]; U.S. National Science Foundation [NSF 1901515]	Swiss National Science Foundation(Swiss National Science Foundation (SNSF)European Commission); U.S. National Science Foundation(National Science Foundation (NSF))	V.I.S. acknowledges the financial support of the Swiss National Science Foundation (grant IZSEZ0_180186). A.A.K. acknowledges the support of the U.S. National Science Foundation (grant NSF 1901515). Any opinions, findings, and conclusions or recommendations expressed in this material are those of the author(s) and do not necessarily reflect the views of the funding agencies.	AMER CHEMICAL SOC	WASHINGTON	1155 16TH ST, NW, WASHINGTON, DC 20036 USA	0013-936X	1520-5851	ENVIRON SCI TECHNOL	Environ. Sci. Technol.	MAR 16	2021	55	6					3876	3887		10.1021/acs.est.0c08416	http://dx.doi.org/10.1021/acs.est.0c08416	FEB 2021	12	Engineering, Environmental; Environmental Sciences	Science Citation Index Expanded (SCI-EXPANDED)	Engineering; Environmental Sciences & Ecology	RI2GE	33631933	2022-07-07	WOS:000636727200044	View Full Record in Web of Science	Plant	Chlamydomonas reinhardtii
[truncated: 5 more columns]
